# Supplementary material for: Patients with Marked Prostatomegaly and Clinically Significant Prostate Cancer Have Inferior Perioperative Outcomes Following Radical Prostatectomy
Source: J Clin Med. 2025 Nov 11;14(22):7993. doi: 10.3390/jcm14227993 (PMC12653873; doi:10.3390/jcm14227993)
Supplement: Supplementary file 1 [file jcm-14-07993-s001.zip]

Archive with 1 entries (1 files):
- jcm-3911142-supplementary.pdf
